# Supplementary material for: Exploring the Multifunctional Benefits of Astaxanthin in Aging, Oxidative Stress, Immune Dysfunction, Gut and Skin Health
Source: Antioxidants (Basel). 2026 May 2;15(5):575. doi: 10.3390/antiox15050575 (PMC13203560; doi:10.3390/antiox15050575)
Supplement: Supplementary file 1 [file antioxidants-15-00575-s001.zip]

Archive with 1 entries (1 files):
- antioxidants-4172443-supplementary.pdf
